# Supplementary material for: Exercise Training Attenuates Acute β-Adrenergic Receptor Activation-Induced Cardiac Inflammation via the Activation of AMP-Activated Protein Kinase
Source: Int J Mol Sci. 2023 May 25;24(11):9263. doi: 10.3390/ijms24119263 (PMC10252890; doi:10.3390/ijms24119263)
Supplement: Supplementary file 1 [file ijms-24-09263-s001.zip]

Archive with 1 entries (1 files):
- ijms-2355707-supplementary.pdf
